# Supplementary material for: Evaluation of Antimicrobial Interventions against E. coli O157:H7 on the Surface of Raw Beef to Reduce Bacterial Translocation during Blade Tenderization
Source: Foods. 2019 Feb 20;8(2):80. doi: 10.3390/foods8020080 (PMC6406433; doi:10.3390/foods8020080)
Supplement: Supplementary file 1 [file foods-08-00080-s001.zip]

Archive with 1 entries (1 files):
- foods-434838-supplementary.xlsx
