# Supplementary material for: Evaluation of Antimicrobial Interventions against E. coli O157:H7 on the Surface of Raw Beef to Reduce Bacterial Translocation during Blade Tenderization
Source: Foods. 2019 Feb 20;8(2):80. doi: 10.3390/foods8020080 (PMC6406433; doi:10.3390/foods8020080)
Supplement: Supplementary file 1 [file foods-08-00080-s001.zip › foods-434838-supplementary.xlsx]

## Sheet: Phase 1 (1 hr)
Phase 1 ( 1 hr )	Example of data set (1 hr) emphasizing the consistency of enumeration from inoculated (untreated) beef wafers from which log reductions after antimicrobial treatment were determined.
1. Lactic Acid Trials (ADM)
			Log CFU/cm2	Avg	S.D.	Log Red	Avg Log Red	S.D.
Un-inoculated Wafers (plated on antibiotic media)	n = 8 beef wafers (2 per bag)		<1	<1	0	Although no colonies were recovered from 100 dilution, the limit of detection was <1 colony which works out to <1-log CFU/ml.
			<1
			<1
			<1
Inoculated Wafers (Inoc Control)	n = 8 beef wafers (2 per bag)		5.86	5.83	0.05	-0.03	0.005	0.0479583
			5.87			-0.04
			5.77			0.06
			5.8			0.03
Inoculated & Water Sprayed (Water Control)	n = 8 beef wafers (2 per bag)		5.65	5.665	0.0443471	0.18	0.165	0.0443471
			5.65			0.18
			5.63			0.2
			5.73			0.1
Lactic acid (ADM)	n = 16 beef wafers (2 per bag)		5.23	5.16375	0.130706	0.6	0.66625	0.130706
			5.06			0.77
			5.26			0.57
			5.2			0.63
			5.27			0.56
			5.15			0.68
			5.25			0.58
			4.89			0.94
2. CytoGard Plus Trials
			Log CFU/cm2	Avg	S.D.	Log Red	Avg Log Red	S.D.
Un-inoculated Wafers (plated on antibiotic media)	n = 8 beef wafers (2 per bag)		<1	<1	0	Although no colonies were recovered from 100 dilution, the limit of detection was <1 colony which works out to <1-log CFU/ml.
			<1
			<1
			<1
Inoculated Wafers (Inoc Control)	n = 8 beef wafers (2 per bag)		5.43579	5.46074	0.127973	0.0249568	-2.22045e-16	0.127973
			5.29799			0.162753
			5.50768			-0.0469366
			5.60152			-0.140773
Inoculated & Water Sprayed (Water Control)	n = 8 beef wafers (2 per bag)		5.28116	5.14309	0.110566	0.179579	0.317657	0.110566
			5.10837			0.35237
			5.01703			0.44371
			5.16577			0.294969
CytoGuard	n = 16 beef wafers (2 per bag)		4.05847	4.30029	0.168478	1.40227	1.16045	0.168478
			4.43579			1.02496
			4.17547			1.28527
			4.59531			0.865437
			4.24481			1.21593
			4.38716			1.07358
			4.29786			1.16289
			4.20749			1.25326
3. AFTEC Trials
			Log CFU/cm2	Avg	S.D.	Log Red	Avg Log Red	S.D.
Un-inoculated Wafers (plated on antibiotic media)	n = 8 beef wafers (2 per bag)		<1	<1	0	Although no colonies were recovered from 100 dilution, the limit of detection was <1 colony which works out to <1-log CFU/ml.
			<1
			<1
			<1
Inoculated Wafers (Inoc Control)	n = 8 beef wafers (2 per bag)		5.51183	5.44633	0.126964	-0.0655035	4.44089e-16	0.126964
			5.37067			0.0756541
			5.31303			0.133297
			5.58978			-0.143447
Inoculated & Water Sprayed (Water Control)	n = 8 beef wafers (2 per bag)		5.16544	5.14168	0.102368	0.280888	0.304653	0.102368
			5.01117			0.435155
			5.25886			0.187467
			5.13123			0.315103
AFTEC	n = 16 beef wafers (2 per bag)		4.05281	4.26724	0.216455	1.39352	1.17909	0.216455
			4.21198			1.23435
			4.07368			1.37264
			4.21455			1.23178
			4.06915			1.37718
			4.36542			1.0809
			4.58513			0.861198
			4.56517			0.881162
4. BeefXcide Trials
				Avg	S.D.	Log Red	Avg Log Red	S.D.
Un-inoculated Wafers (plated on antibiotic media)	n = 8 beef wafers (2 per bag)		<1	<1	0	Although no colonies were recovered from 100 dilution, the limit of detection was <1 colony which works out to <1-log CFU/ml.
			<1
			<1
			<1
Inoculated Wafers (Inoc Control)	n = 8 beef wafers (2 per bag)		5.9133	5.8741	0.0567892	-0.0391959	2.22045e-16	0.0567892
			5.83246			0.0416387
			5.9319			-0.0577986
			5.81874			0.0553558
Inoculated & Water Sprayed (Water Control)	n = 8 beef wafers (2 per bag)		5.71568	5.76355	0.0683803	0.158419	0.110547	0.0683803
			5.69897			0.175131
			5.8447			0.0294018
			5.79486			0.0792375
Beefxcide	n = 16 beef wafers (2 per bag)		5.63615	5.67107	0.121602	0.237948	0.203027	0.0609046
			5.69758			0.176525
			5.7007			0.1734
			5.57182			0.302281
			5.53148			0.342622
			5.56127			0.312829
			5.78138			0.0927164
			5.88821			-0.0141046
5. AvGard Trials
				Avg	S.D.	Log Red	Avg Log Red	S.D.
Un-inoculated Wafers (plated on antibiotic media)	n = 8 beef wafers (2 per bag)		<1	<1	0	Although no colonies were recovered from 100 dilution, the limit of detection was <1 colony which works out to <1-log CFU/ml.
			<1
			<1
			<1
Inoculated Wafers (Inoc Control)	n = 8 beef wafers (2 per bag)		5.63789	5.66048	0.0161772	0.0225978	0	0.0161772
			5.66111			-0.00062593
			5.66743			-0.00694413
			5.67551			-0.0150277
Inoculated & Water Sprayed (Water Control)	n = 8 beef wafers (2 per bag)		5.61548	5.41034	0.242432	0.0450039	0.250143	0.242432
			5.60084			0.0596486
			5.11331			0.547171
			5.31173			0.348751
AvGard	n = 16 beef wafers (2 per bag)		4.15987	4.59918	0.219112	1.50062	1.06131	0.266882
			4.79188			0.868601
			4.54984			1.11064
			4.61776			1.04272
			4.78644			0.874048
			4.70682			0.953666
			4.75827			0.902216
			4.42255			1.23793
6. Citrilow Trials
				Avg	S.D.	Log Red	Avg Log Red	S.D.
Un-inoculated Wafers (plated on antibiotic media)	n = 8 beef wafers (2 per bag)		<1	<1	0	Although no colonies were recovered from 100 dilution, the limit of detection was <1 colony which works out to <1-log CFU/ml.
			<1
			<1
			<1
Inoculated Wafers (Inoc Control)	n = 8 beef wafers (2 per bag)		5.08098	5.12307	0.0328037	0.0420817	-2.22045e-16	0.0328037
			5.11855			0.0045195
			5.13312			-0.0100508
			5.15962			-0.0365505
Inoculated & Water Sprayed (Water Control)	n = 8 beef wafers (2 per bag)		4.65051	4.74638	0.126586	0.47255	0.376689	0.126586
			4.9			0.223065
			4.63499			0.488075
			4.8			0.323065
Citrilow	n = 16 beef wafers (2 per bag)		4.07651	4.09501	0.122812	1.04655	1.02805	0.13474
			3.96064			1.16243
			4.0881			1.03496
			4.28541			0.837654
			4.16716			0.955909
			4.17464			0.948426
			4.11038			1.01268
			3.89728			1.22579
7. Cecure Trials
				Avg	S.D.	Log Red	Avg Log Red	S.D.
Un-inoculated Wafers (plated on antibiotic media)	n = 8 beef wafers (2 per bag)		<1	<1	0	Although no colonies were recovered from 100 dilution, the limit of detection was <1 colony which works out to <1-log CFU/ml.
			<1
			<1
			<1
Inoculated Wafers (Inoc Control)	n = 8 beef wafers (2 per bag)		4.94445	4.95362	0.130179	0.00916575	2.22045e-16	0.130179
			4.96121			-0.00758664
			4.7952			0.158422
			5.11362			-0.160002
Inoculated & Water Sprayed (Water Control)	n = 8 beef wafers (2 per bag)		4.68086	4.65065	0.0996823	0.272756	0.302969	0.0996823
			4.72788			0.225741
			4.5043			0.44932
			4.68956			0.264058
Cecure	n = 16 beef wafers (2 per bag)		4.67609	4.49988	0.123656	0.277529	0.453739	0.10761
			4.64833			0.305288
			4.54389			0.40973
			4.44012			0.513499
			4.33512			0.618497
			4.354			0.599618
			4.49826			0.455365
			4.50323			0.450387
8. Stabilized NaChlorite Trials (Michigan)
				Avg	S.D.	Log Red	Avg Log Red	S.D.
Un-inoculated Wafers (plated on antibiotic media)	n = 8 beef wafers (2 per bag)		<1	<1	0	Although no colonies were recovered from 100 dilution, the limit of detection was <1 colony which works out to <1-log CFU/ml.
			<1
			<1
			<1
Inoculated Wafers (Inoc Control)	n = 8 beef wafers (2 per bag)		5.13476	5.22529	0.168199	0.0905342	-2.22045e-16	0.168199
			5.46926			-0.243969
			5.09669			0.128603
			5.20046			0.0248318
Inoculated & Water Sprayed (Water Control)	n = 8 beef wafers (2 per bag)		5.20005	5.24602	0.0909837	0.0252376	-0.0207339	0.0909837
			5.38213			-0.156842
			5.20911			0.0161815
			5.1928			0.0324875
Inoculated & sprayed with Stabilized NaChlorite	n = 16 beef wafers (2 per bag)		4.65799	4.68876	0.159899	0.567306	0.536531	0.105567
			4.68086			0.544427
			4.4529			0.772393
			4.54671			0.67858
			4.62812			0.597172
			4.77791			0.447381
			4.97006			0.255232
			4.79553			0.429758
9. Acidified NaChlorite (Crimson)
				Avg	S.D.	Log Red	Avg Log Red	S.D.
Un-inoculated Wafers (plated on antibiotic media)	n = 8 beef wafers (2 per bag)		<1	<1	0	Although no colonies were recovered from 100 dilution, the limit of detection was <1 colony which works out to <1-log CFU/ml.
			<1
			<1
			<1
Inoculated Wafers (Inoc Control)	n = 8 beef wafers (2 per bag)		5.13476	5.19871	0.117585	0.0639582	-4.44089e-16	0.117585
			5.36296			-0.164241
			5.09669			0.102027
			5.20046			-0.00174419
Inoculated & Water Sprayed (Water Control)	n = 8 beef wafers (2 per bag)		5.52978	5.36808	0.108219	-0.331067	-0.169363	0.108219
			5.3056			-0.106881
			5.30955			-0.110832
			5.32739			-0.128672
Inoculated & sprayed with Acidified NaChlorite	n = 16 beef wafers (2 per bag)		4.71998	4.69609	0.126016	0.478733	0.50262	0.0738148
			4.88078			0.317939
			4.7312			0.467516
			4.79475			0.403963
			4.75688			0.44184
			4.54407			0.654647
			4.63051			0.568202
			4.51059			0.68812
10. HB2
				Avg	S.D.	Log Red	Avg Log Red	S.D.
Un-inoculated Wafers (plated on antibiotic media)	n = 8 beef wafers (2 per bag)		<1	<1	0	Although no colonies were recovered from 100 dilution, the limit of detection was <1 colony which works out to <1-log CFU/ml.
			<1
			<1
			<1
Inoculated Wafers (Inoc Control)	n = 8 beef wafers (2 per bag)		4.89995	4.95295	0.162557	0.0529992	4.44089e-16	0.162557
			5.0856			-0.132655
			4.74624			0.206705
			5.07999			-0.127049
Inoculated & Water Sprayed (Water Control)	n = 8 beef wafers (2 per bag)		4.78771	4.71459	0.124235	0.165236	0.238353	0.124235
			4.64833			0.304612
			4.57599			0.376954
			4.84634			0.10661
Inoculated & sprayed with HB2	n = 16 beef wafers (2 per bag)		4.50515	4.6052	0.148257	0.447795	0.347749	0.0798471
			4.49826			0.454689
			4.50494			0.448007
			4.66235			0.290598
			4.64345			0.309492
			4.79273			0.160215
			4.82004			0.132903
			4.41465			0.538293
11. PAA (Perasan)
				Avg	S.D.	Log Red	Avg Log Red	S.D.
Un-inoculated Wafers (plated on antibiotic media)	n = 8 beef wafers (2 per bag)		<1	<1	0	Although no colonies were recovered from 100 dilution, the limit of detection was <1 colony which works out to <1-log CFU/ml.
			<1
			<1
			<1
Inoculated Wafers (Inoc Control)	n = 8 beef wafers (2 per bag)		5.14	5.0325	0.0718215	-0.1075	6.66134e-16	0.0718215
			5			0.0325
			5			0.0325
			4.99			0.0425
Inoculated & Water Sprayed (Water Control)	n = 8 beef wafers (2 per bag)		4.81	4.6975	0.118708	0.2225	0.335	0.118708
			4.79			0.2425
			4.59			0.4425
			4.6			0.4325
Inoculated & sprayed with PAA	n = 16 beef wafers (2 per bag)		4.59	4.515	0.134058	0.4425	0.5175	0.140119
			4.6			0.4325
			4.3			0.7325
			4.53			0.5025
			4.43			0.6025
			4.37			0.6625
			4.68			0.3525
			4.62			0.4125
12. Preserv
				Avg	S.D.	Log Red	Avg Log Red	S.D.
Un-inoculated Wafers (plated on antibiotic media)	n = 8 beef wafers (2 per bag)		<1	<1	0	Although no colonies were recovered from 100 dilution, the limit of detection was <1 colony which works out to <1-log CFU/ml.
			<1
			<1
			<1
Inoculated Wafers (Inoc Control)	n = 8 beef wafers (2 per bag)		5.9133	5.93553	0.14163	0.022232	4.44089e-16	0.14163
			6.08225			-0.146722
			5.99659			-0.0610573
			5.74998			0.185548
Inoculated & Water Sprayed (Water Control)	n = 8 beef wafers (2 per bag)		5.4976	5.68262	0.140838	0.43793	0.252905	0.140838
			5.71407			0.221461
			5.83844			0.0970903
			5.68039			0.255137
Inoculated & sprayed with Preserv	n = 16 beef wafers (2 per bag)		5.78138	5.83431	0.194827	0.154144	0.101217	0.153764
			5.81829			0.117234
			5.64345			0.292076
			5.47952			0.456008
			5.99484			-0.0593076
			5.93614			-0.000607912
			6.04336			-0.107829
			5.97751			-0.0419784
13. Syntrx
				Avg	S.D.	Log Red	Avg Log Red	S.D.
Un-inoculated Wafers (plated on antibiotic media)	n = 8 beef wafers (2 per bag)		<1	<1	0	Although no colonies were recovered from 100 dilution, the limit of detection was <1 colony which works out to <1-log CFU/ml.
			<1
			<1
			<1
Inoculated Wafers (Inoc Control)	n = 8 beef wafers (2 per bag)		5.9133	5.93553	0.14163	0.022232	4.44089e-16	0.14163
			6.08225			-0.146722
			5.99659			-0.0610573
			5.74998			0.185548
Inoculated & Water Sprayed (Water Control)	n = 8 beef wafers (2 per bag)		5.62276	5.63305	0.0111853	0.312772	0.302483	0.0111853
			5.62582			0.309709
			5.64745			0.288075
			5.63615			0.299376
Inoculated & sprayed with Syntrx	n = 16 beef wafers (2 per bag)		5.39603	5.50995	0.119962	0.539501	0.42558	0.130954
			5.38977			0.545759
			5.57306			0.362464
			5.65225			0.283283
			5.34242			0.593106
			5.63708			0.29845
			5.50935			0.426178
			5.57963			0.355895
14. XG-940
				Avg	S.D.	Log Red	Avg Log Red	S.D.
Un-inoculated Wafers (plated on antibiotic media)	n = 8 beef wafers (2 per bag)		<1	<1	0	Although no colonies were recovered from 100 dilution, the limit of detection was <1 colony which works out to <1-log CFU/ml.
			<1
			<1
			<1
Inoculated Wafers (Inoc Control)	n = 8 beef wafers (2 per bag)		5.87	5.815	0.0750555	-0.055	-4.44089e-16	0.0750555
			5.72			0.095
			5.79			0.025
			5.88			-0.065
Inoculated & Water Sprayed (Water Control)	n = 8 beef wafers (2 per bag)		5.39	5.4725	0.165202	0.425	0.3425	0.165202
			5.52			0.295
			5.3			0.515
			5.68			0.135
Inoculated & sprayed with XG-940	n = 16 beef wafers (2 per bag)		5.16	5.055	0.0888015	0.655	0.76	0.0910586
			4.98			0.835
			4.99			0.825
			5.12			0.695
			4.93			0.885
			5.12			0.695
			5			0.815
			5.14			0.675

## Sheet: Phase 1 (1 day)
Phase 1 ( 1 day )	Data set (1 day) log reductions after antimicrobial treatment.
1. Lactic Acid Trials (ADM)
			Log CFU/cm2	Avg	S.D.	Log Red	Avg Log Red	S.D.
Inoculated Wafers (Inoc Control)	n = 8 beef wafers (2 per bag)		5.86	5.83	0.05		#DIV/0!	#DIV/0!
			5.87
			5.77
			5.8
Lactic acid (ADM)	n = 16 beef wafers (2 per bag)		5.02022	4.94339	0.0904665	0.809778	0.886608	0.0578941
			4.98142			0.848579
			4.8828			0.947203
			4.96608			0.863915
			4.97952			0.850479
			4.83789			0.992111
			4.81059			1.01941
			5.06861			0.761386
2. CytoGard Trials
			Log CFU/cm2	Avg	S.D.	Log Red	Avg Log Red	S.D.
Inoculated Wafers (Inoc Control)	n = 8 beef wafers (2 per bag)		5.43579	5.46074	0.127973		#DIV/0!	#DIV/0!
			5.29799
			5.50768
			5.60152
CytoGuard	n = 16 beef wafers (2 per bag)		3.72397	3.51813	0.14875	1.74603	1.95187	0.14875
			3.57918			1.89082
			3.35506			2.11494
			3.50852			1.96148
			3.51671			1.95329
			3.28989			2.18011
			3.48377			1.98623
			3.68792			1.78208
3. AFTEC Trials
			Log CFU/cm2	Avg	S.D.	Log Red	Avg Log Red	S.D.
Inoculated Wafers (Inoc Control)	n = 8 beef wafers (2 per bag)		5.51183	5.44633	0.126964		#DIV/0!	#DIV/0!
			5.37067
			5.31303
			5.58978
AFTEC	n = 16 beef wafers (2 per bag)		3.14165	3.468	0.21149	2.30835	1.982	0.21149
			3.59235			1.85765
			3.57088			1.87912
			3.37601			2.07399
			3.38183			2.06817
			3.80114			1.64886
			3.60152			1.84848
			3.27866			2.17134
4. BeefXcide Trials
				Avg	S.D.	Log Red	Avg Log Red	S.D.
Inoculated Wafers (Inoc Control)	n = 8 beef wafers (2 per bag)		5.9133	5.8741	0.0567892		#DIV/0!	#DIV/0!
			5.83246
			5.9319
			5.81874
Beefxcide	n = 16 beef wafers (2 per bag)		5.1038	5.18381	0.060086	0.766196	0.686188	0.0529897
			5.22531			0.644691
			5.15229			0.717712
			5.1959			0.6741
			5.1959			0.6741
			5.29447			0.575534
			5.17898			0.691023
			5.12385			0.746148
5. AvGard Trials
				Avg	S.D.	Log Red	Avg Log Red	S.D.
Inoculated Wafers (Inoc Control)	n = 8 beef wafers (2 per bag)		5.63789	5.66048	0.0161772		#DIV/0!	#DIV/0!
			5.66111
			5.66743
			5.67551
AvGard	n = 16 beef wafers (2 per bag)		3.65311	3.58873	0.208287	2.00689	2.07127	0.161989
			3.72681			1.93319
			3.42255			2.23745
			3.40646			2.25354
			3.48424			2.17576
			4.02461			1.63539
			3.52383			2.13617
			3.46826			2.19174
6. Citrilow Trials
				Avg	S.D.	Log Red	Avg Log Red	S.D.
Inoculated Wafers (Inoc Control)	n = 8 beef wafers (2 per bag)		5.08098	5.12307	0.0328037		#DIV/0!	#DIV/0!
			5.11855
			5.13312
			5.15962
Citrilow	n = 16 beef wafers (2 per bag)		3.78245	3.58383	0.129468	1.33755	1.53617	0.158513
			3.49561			1.62439
			3.54121			1.57879
			3.41368			1.70632
			3.46136			1.65864
			3.61522			1.50478
			3.72871			1.39129
			3.63241			1.48759
7. Cecure Trials
				Avg	S.D.	Log Red	Avg Log Red	S.D.
Inoculated Wafers (Inoc Control)	n = 8 beef wafers (2 per bag)		4.94445	4.95362	0.130179		#DIV/0!	#DIV/0!
			4.96121
			4.7952
			5.11362
Cecure	n = 16 beef wafers (2 per bag)		4.04922	4.04234	0.100074	0.900782	0.907663	0.0955871
			3.89412			1.05588
			4.0844			0.865604
			4.10524			0.84476
			4.10314			0.846857
			4.00413			0.94587
			3.913			1.037
			4.18544			0.764558
8. Stabilized NaChlorite Trials (Michigan)
				Avg	S.D.	Log Red	Avg Log Red	S.D.
Inoculated Wafers (Inoc Control)	n = 8 beef wafers (2 per bag)		5.13476	5.22529	0.168199		#DIV/0!	#DIV/0!
			5.46926
			5.09669
			5.20046
Inoculated & sprayed with Stabilized NaChlorite	n = 16 beef wafers (2 per bag)		4.48142	4.53674	0.099263	0.748579	0.693256	0.0702974
			4.49694			0.733062
			4.3686			0.861404
			4.53073			0.699274
			4.58513			0.644869
			4.71528			0.514721
			4.53668			0.693324
			4.57918			0.650819
9. Acidified NaChlorite (Crimson)
				Avg	S.D.	Log Red	Avg Log Red	S.D.
Inoculated Wafers (Inoc Control)	n = 8 beef wafers (2 per bag)		5.13476	5.19871	0.117585		#DIV/0!	#DIV/0!
			5.36296
			5.09669
			5.20046
Inoculated & sprayed with Acidified NaChlorite	n = 16 beef wafers (2 per bag)		4.50173	4.49055	0.0782466	0.69827	0.709454	0.0627869
			4.43107			0.768934
			4.55019			0.649815
			4.57306			0.626936
			4.60179			0.598212
			4.40646			0.793543
			4.46214			0.73786
			4.39794			0.80206
10. HB2
				Avg	S.D.	Log Red	Avg Log Red	S.D.
Inoculated Wafers (Inoc Control)	n = 8 beef wafers (2 per bag)		4.89995	4.95295	0.162557		#DIV/0!	#DIV/0!
			5.0856
			4.74624
			5.07999
Inoculated & sprayed with HB2	n = 16 beef wafers (2 per bag)		3.76	3.57125	0.17659	1.19	1.37875	0.252768
			3.81			1.14
			3.43			1.52
			3.29			1.66
			3.68			1.27
			3.45			1.5
			3.57			1.38
			3.58			1.37
11. PAA (Perasan)
				Avg	S.D.	Log Red	Avg Log Red	S.D.
Inoculated Wafers (Inoc Control)	n = 8 beef wafers (2 per bag)		5.14	5.0325	0.0718215		#DIV/0!	#DIV/0!
			5
			5
			4.99
Inoculated & sprayed with PAA	n = 16 beef wafers (2 per bag)		4.42	4.37625	0.16344	0.61	0.65375	0.153052
			4.48			0.55
			4.19			0.84
			4.54			0.49
			4.63			0.4
			4.27			0.76
			4.24			0.79
			4.24			0.79
12. Preserv
				Avg	S.D.	Log Red	Avg Log Red	S.D.
Inoculated Wafers (Inoc Control)	n = 8 beef wafers (2 per bag)		5.9133	5.93553	0.14163		#DIV/0!	#DIV/0!
			6.08225
			5.99659
			5.74998
Inoculated & sprayed with Preserv	n = 16 beef wafers (2 per bag)		5.6	5.33125	0.226932	0.34	0.60875	0.123962
			5.34			0.6
			5.57			0.37
			5.59			0.35
			5.24			0.7
			5.1			0.84
			5.11			0.83
			5.1			0.84
13. Syntrx
				Avg	S.D.	Log Red	Avg Log Red	S.D.
Inoculated Wafers (Inoc Control)	n = 8 beef wafers (2 per bag)		5.9133	5.93553	0.14163		#DIV/0!	#DIV/0!
			6.08225
			5.99659
			5.74998
Inoculated & sprayed with Syntrx	n = 16 beef wafers (2 per bag)		5.67	5.49625	0.19168	0.27	0.44375	0.109049
			5.65			0.29
			5.45			0.49
			5.68			0.26
			5.59			0.35
			5.15			0.79
			5.3			0.64
			5.48			0.46
14. XG-940
				Avg	S.D.	Log Red	Avg Log Red	S.D.
Inoculated Wafers (Inoc Control)	n = 8 beef wafers (2 per bag)		5.87	5.815	0.0750555		#DIV/0!	#DIV/0!
			5.72
			5.79
			5.88
Inoculated & sprayed with XG-940	n = 16 beef wafers (2 per bag)		5.16	5.055	0.0888015	0.66	0.765	0.0910586
			4.98			0.84
			4.99			0.83
			5.12			0.7
			4.93			0.89
			5.12			0.7
			5			0.82
			5.14			0.68

## Sheet: Phase 1 (7 day)
Phase 1 ( 7 day )	Data set (7 day) log reductions after antimicrobial treatment.
1. Lactic Acid Trials (ADM)
			Log CFU/cm2	Avg	S.D.	Log Red	Avg Log Red	S.D.
Inoculated Wafers (Inoc Control)	n = 8 beef wafers (2 per bag)		5.86	5.83	0.05		#DIV/0!	#DIV/0!
			5.87
			5.77
			5.8
Lactic acid (ADM)	n = 16 beef wafers (2 per bag)		4.68181	4.36074	0.523672	1.14819	1.46926	0.0876174
			4.52383			1.30617
			4.48377			1.34623
			4.60152			1.22848
			4.56804			1.26196
			3.07767			2.75233
			4.50323			1.32677
			4.44605			1.38395
2. CytoGard Trials
			Log CFU/cm2	Avg	S.D.	Log Red	Avg Log Red	S.D.
Inoculated Wafers (Inoc Control)	n = 8 beef wafers (2 per bag)		5.43579	5.46074	0.127973		#DIV/0!	#DIV/0!
			5.29799
			5.50768
			5.60152
CytoGuard	n = 16 beef wafers (2 per bag)		3.17753	3.27673	0.0886428	2.28247	2.18327	0.0886428
			3.36735			2.09265
			3.29988			2.16012
			3.33512			2.12488
			3.20512			2.25488
			3.38827			2.07173
			3.15297			2.30703
			3.28759			2.17241
3. AFTEC Trials
			Log CFU/cm2	Avg	S.D.	Log Red	Avg Log Red	S.D.
Inoculated Wafers (Inoc Control)	n = 8 beef wafers (2 per bag)		5.51183	5.44633	0.126964		#DIV/0!	#DIV/0!
			5.37067
			5.31303
			5.58978
AFTEC	n = 16 beef wafers (2 per bag)		3.36888	3.26022	0.0516152	2.08112	2.18978	0.0516152
			3.27055			2.17945
			3.26005			2.18995
			3.23925			2.21075
			3.19862			2.25138
			3.24545			2.20455
			3.28151			2.16849
			3.21745			2.23255
4. BeefXcide Trials
				Avg	S.D.	Log Red	Avg Log Red	S.D.
Inoculated Wafers (Inoc Control)	n = 8 beef wafers (2 per bag)		5.9133	5.8741	0.0567892		#DIV/0!	#DIV/0!
			5.83246
			5.9319
			5.81874
Beefxcide	n = 16 beef wafers (2 per bag)		5.45	5.42125	0.127328	0.42	0.44875	0.0880814
			5.26			0.61
			5.32			0.55
			5.42			0.45
			5.6			0.27
			5.36			0.51
			5.61			0.26
			5.35			0.52
5. AvGard Trials
				Avg	S.D.	Log Red	Avg Log Red	S.D.
Inoculated Wafers (Inoc Control)	n = 8 beef wafers (2 per bag)		5.63789	5.66048	0.0161772		#DIV/0!	#DIV/0!
			5.66111
			5.66743
			5.67551
AvGard	n = 16 beef wafers (2 per bag)		1.77203	2.05066	0.348415	3.88797	3.60934	0.267655
			1.94325			3.71675
			2.26701			3.39299
			1.65051			4.00949
			2.06029			3.59971
			2.59064			3.06936
			1.69897			3.96103
			2.42255			3.23745
6. Citrilow Trials
				Avg	S.D.	Log Red	Avg Log Red	S.D.
Inoculated Wafers (Inoc Control)	n = 8 beef wafers (2 per bag)		5.08098	5.12307	0.0328037		#DIV/0!	#DIV/0!
			5.11855
			5.13312
			5.15962
Citrilow	n = 16 beef wafers (2 per bag)		3.55479	3.54175	0.121015	1.56521	1.57825	0.117883
			3.3686			1.7514
			3.59049			1.52951
			3.63777			1.48223
			3.39231			1.72769
			3.47615			1.64385
			3.59531			1.52469
			3.71856			1.40144
7. Cecure Trials
				Avg	S.D.	Log Red	Avg Log Red	S.D.
Inoculated Wafers (Inoc Control)	n = 8 beef wafers (2 per bag)		4.94445	4.95362	0.130179		#DIV/0!	#DIV/0!
			4.96121
			4.7952
			5.11362
Cecure	n = 16 beef wafers (2 per bag)		3.67973	3.81876	0.0892426	1.27027	1.13124	0.125689
			3.8898			1.0602
			3.96614			0.983865
			3.77791			1.17209
			3.78322			1.16678
			3.79846			1.15154
			3.77191			1.17809
			3.88291			1.06709
8. Stabilized NaChlorite Trials (Michigan)
				Avg	S.D.	Log Red	Avg Log Red	S.D.
Inoculated Wafers (Inoc Control)	n = 8 beef wafers (2 per bag)		5.13476	5.22529	0.168199		#DIV/0!	#DIV/0!
			5.46926
			5.09669
			5.20046
Inoculated & sprayed with Stabilized NaChlorite	n = 16 beef wafers (2 per bag)		3.18605	3.3204	0.217873	2.04395	1.9096	0.15359
			3.46136			1.76864
			3.13349			2.09651
			3.15229			2.07771
			3.44688			1.78312
			3.066			2.164
			3.69458			1.53542
			3.42255			1.80745
9. Acidified NaChlorite (Crimson)
				Avg	S.D.	Log Red	Avg Log Red	S.D.
Inoculated Wafers (Inoc Control)	n = 8 beef wafers (2 per bag)		5.13476	5.19871	0.117585		#DIV/0!	#DIV/0!
			5.36296
			5.09669
			5.20046
Inoculated & sprayed with Acidified NaChlorite	n = 16 beef wafers (2 per bag)		4.17889	4.04969	0.229441	1.02111	1.15031	0.233598
			3.73232			1.46768
			3.99689			1.20311
			4.25886			0.941138
			3.82251			1.37749
			4.17153			1.02847
			4.37191			0.828088
			3.86458			1.33542
10. HB2
				Avg	S.D.	Log Red	Avg Log Red	S.D.
Inoculated Wafers (Inoc Control)	n = 8 beef wafers (2 per bag)		4.89995	4.95295	0.162557		#DIV/0!	#DIV/0!
			5.0856
			4.74624
			5.07999
Inoculated & sprayed with HB2	n = 16 beef wafers (2 per bag)		2.68	2.6475	0.0328416	2.27	2.3025	0.0275379
			2.7			2.25
			2.65			2.3
			2.64			2.31
			2.65			2.3
			2.65			2.3
			2.6			2.35
			2.61			2.34
11. PAA (Perasan)
				Avg	S.D.	Log Red	Avg Log Red	S.D.
Inoculated Wafers (Inoc Control)	n = 8 beef wafers (2 per bag)		5.14	5.0325	0.0718215		#DIV/0!	#DIV/0!
			5
			5
			4.99
Inoculated & sprayed with PAA	n = 16 beef wafers (2 per bag)		3.72	3.775	0.0979796	1.31	1.255	0.085
			3.77			1.26
			3.9			1.13
			3.72			1.31
			3.79			1.24
			3.62			1.41
			3.92			1.11
			3.76			1.27
12. Preserv
				Avg	S.D.	Log Red	Avg Log Red	S.D.
Inoculated Wafers (Inoc Control)	n = 8 beef wafers (2 per bag)		5.9133	5.93553	0.14163		#DIV/0!	#DIV/0!
			6.08225
			5.99659
			5.74998
Inoculated & sprayed with Preserv	n = 16 beef wafers (2 per bag)		5.19	5.36375	0.176873	0.75	0.57625	0.17557
			5.55			0.39
			5.55			0.39
			5.52			0.42
			5.48			0.46
			5.26			0.68
			5.22			0.72
			5.14			0.8
13. Syntrx
				Avg	S.D.	Log Red	Avg Log Red	S.D.
Inoculated Wafers (Inoc Control)	n = 8 beef wafers (2 per bag)		5.9133	5.93553	0.14163		#DIV/0!	#DIV/0!
			6.08225
			5.99659
			5.74998
Inoculated & sprayed with Syntrx	n = 16 beef wafers (2 per bag)		5.75	5.56625	0.110446	0.19	0.37375	0.146373
			5.57			0.37
			5.51			0.43
			5.4			0.54
			5.46			0.48
			5.63			0.31
			5.57			0.37
			5.64			0.3
14. XG-940
				Avg	S.D.	Log Red	Avg Log Red	S.D.
Inoculated Wafers (Inoc Control)	n = 8 beef wafers (2 per bag)		5.87	5.815	0.0750555		#DIV/0!	#DIV/0!
			5.72
			5.79
			5.88
Inoculated & sprayed with XG-940	n = 16 beef wafers (2 per bag)		5.01	4.875	0.0860233	0.81	0.945	0.0946925
			4.84			0.98
			4.79			1.03
			4.86			0.96
			5			0.82
			4.88			0.94
			4.79			1.03
			4.83			0.99

## Sheet: Phase 1 (14 day)
Phase 1 ( 14 day )	Data set (14 day) log reductions after antimicrobial treatment.
1. Lactic Acid Trials (ADM)
			Log CFU/cm2	Avg	S.D.	Log Red	Avg Log Red	S.D.
Inoculated Wafers (Inoc Control)	n = 8 beef wafers (2 per bag)		5.86	5.83	0.05		#DIV/0!	#DIV/0!
			5.87
			5.77
			5.8
Lactic acid (ADM)	n = 16 beef wafers (2 per bag)		4.47712	4.4308	0.123558	1.35288	1.3992	0.0118252
			4.49136			1.33864
			4.47712			1.35288
			4.4624			1.3676
			4.54407			1.28593
			4.50515			1.32485
			4.17319			1.65681
			4.31597			1.51403
2. CytoGard Trials
			Log CFU/cm2	Avg	S.D.	Log Red	Avg Log Red	S.D.
Inoculated Wafers (Inoc Control)	n = 8 beef wafers (2 per bag)		5.43579	5.46074	0.127973		#DIV/0!	#DIV/0!
			5.29799
			5.50768
			5.60152
CytoGuard	n = 16 beef wafers (2 per bag)		2.80618	2.73814	0.120417	2.65382	2.72186	0.120417
			2.70757			2.75243
			2.82607			2.63393
			2.716			2.744
			2.81291			2.64709
			2.89209			2.56791
			2.61278			2.84722
			2.53148			2.92852
3. AFTEC Trials
			Log CFU/cm2	Avg	S.D.	Log Red	Avg Log Red	S.D.
Inoculated Wafers (Inoc Control)	n = 8 beef wafers (2 per bag)		5.51183	5.44633	0.126964		#DIV/0!	#DIV/0!
			5.37067
			5.31303
			5.58978
AFTEC	n = 16 beef wafers (2 per bag)		3.00432	3.09624	0.106525	2.44568	2.35376	0.106525
			2.95424			2.49576
			3.24055			2.20945
			3.22011			2.22989
			3.11727			2.33273
			3.15229			2.29771
			3.08991			2.36009
			2.99123			2.45877
4. BeefXcide Trials
				Avg	S.D.	Log Red	Avg Log Red	S.D.
Inoculated Wafers (Inoc Control)	n = 8 beef wafers (2 per bag)		5.9133	5.8741	0.0567892		#DIV/0!	#DIV/0!
			5.83246
			5.9319
			5.81874
Beefxcide	n = 16 beef wafers (2 per bag)		5.60206	5.50072	0.130426	0.26794	0.369278	0.0836482
			5.54407			0.325932
			5.41497			0.455027
			5.57978			0.290216
			5.61278			0.257216
			5.61278			0.257216
			5.35603			0.513974
			5.2833			0.586699
5. AvGard Trials
				Avg	S.D.	Log Red	Avg Log Red	S.D.
Inoculated Wafers (Inoc Control)	n = 8 beef wafers (2 per bag)		5.63789	5.66048	0.0161772		#DIV/0!	#DIV/0!
			5.66111
			5.66743
			5.67551
AvGard	n = 16 beef wafers (2 per bag)		1.30103	1.47842	0.295564	4.35897	4.18158	0.24579
			1			4.66
			1.30103			4.35897
			1.60206			4.05794
			1.30103			4.35897
			1.69897			3.96103
			1.8451			3.8149
			1.77815			3.88185
6. Citrilow Trials
				Avg	S.D.	Log Red	Avg Log Red	S.D.
Inoculated Wafers (Inoc Control)	n = 8 beef wafers (2 per bag)		5.08098	5.12307	0.0328037		#DIV/0!	#DIV/0!
			5.11855
			5.13312
			5.15962
Citrilow	n = 16 beef wafers (2 per bag)		3.64345	3.48472	0.152741	1.47655	1.63528	0.113753
			3.60206			1.51794
			3.62325			1.49675
			3.39794			1.72206
			3.34242			1.77758
			3.23045			1.88955
			3.59106			1.52894
			3.44716			1.67284
7. Cecure Trials
				Avg	S.D.	Log Red	Avg Log Red	S.D.
Inoculated Wafers (Inoc Control)	n = 8 beef wafers (2 per bag)		4.94445	4.95362	0.130179		#DIV/0!	#DIV/0!
			4.96121
			4.7952
			5.11362
Cecure	n = 16 beef wafers (2 per bag)		3.39794	3.65887	0.144698	1.55206	1.29113	0.179023
			3.47712			1.47288
			3.77085			1.17915
			3.70757			1.24243
			3.79239			1.15761
			3.65321			1.29679
			3.75587			1.19413
			3.716			1.234
8. Stabilized NaChlorite Trials (Michigan)
				Avg	S.D.	Log Red	Avg Log Red	S.D.
Inoculated Wafers (Inoc Control)	n = 8 beef wafers (2 per bag)		5.13476	5.22529	0.168199		#DIV/0!	#DIV/0!
			5.46926
			5.09669
			5.20046
Inoculated & sprayed with Stabilized NaChlorite	n = 16 beef wafers (2 per bag)		3.233	2.83681	0.295448	1.997	2.39319	0.200845
			3.27646			1.95354
			2.87506			2.35494
			2.94939			2.28061
			2.5682			2.6618
			2.62325			2.60675
			2.5563			2.6737
			2.61278			2.61722
9. Acidified NaChlorite (Crimson)
				Avg	S.D.	Log Red	Avg Log Red	S.D.
Inoculated Wafers (Inoc Control)	n = 8 beef wafers (2 per bag)		5.13476	5.19871	0.117585		#DIV/0!	#DIV/0!
			5.36296
			5.09669
			5.20046
Inoculated & sprayed with Acidified NaChlorite	n = 16 beef wafers (2 per bag)		3.07918	3.55689	0.276292	2.12082	1.64311	0.297594
			3.17609			2.02391
			3.64345			1.55655
			3.63347			1.56653
			3.82607			1.37393
			3.79239			1.40761
			3.68124			1.51876
			3.62325			1.57675
10. HB2
				Avg	S.D.	Log Red	Avg Log Red	S.D.
Inoculated Wafers (Inoc Control)	n = 8 beef wafers (2 per bag)		4.89995	4.95295	0.162557		#DIV/0!	#DIV/0!
			5.0856
			4.74624
			5.07999
Inoculated & sprayed with HB2	n = 16 beef wafers (2 per bag)		2	1.67296	0.300645	2.95	3.27704	0.439515
			1.8451			3.1049
			1.60206			3.34794
			1			3.95
			1.77815			3.17185
			1.77815			3.17185
			1.77815			3.17185
			1.60206			3.34794
11. PAA (Perasan)
				Avg	S.D.	Log Red	Avg Log Red	S.D.
Inoculated Wafers (Inoc Control)	n = 8 beef wafers (2 per bag)		5.14	5.0325	0.0718215		#DIV/0!	#DIV/0!
			5
			5
			4.99
Inoculated & sprayed with PAA	n = 16 beef wafers (2 per bag)		3.92942	4.00365	0.0986745	1.10058	1.02635	0.128924
			3.96379			1.06621
			4.08991			0.940095
			4.21219			0.817812
			3.98227			1.04773
			3.95424			1.07576
			3.97313			1.05687
			3.92428			1.10572
12. Preserv
				Avg	S.D.	Log Red	Avg Log Red	S.D.
Inoculated Wafers (Inoc Control)	n = 8 beef wafers (2 per bag)		5.9133	5.93553	0.14163		#DIV/0!	#DIV/0!
			6.08225
			5.99659
			5.74998
Inoculated & sprayed with Preserv	n = 16 beef wafers (2 per bag)		5.13033	4.99425	0.102128	0.809666	0.94575	0.0453128
			5.05308			0.886922
			5.03743			0.902574
			5.03342			0.906576
			4.81954			1.12046
			4.88649			1.05351
			5.04922			0.890782
			4.94448			0.995517
13. Syntrx
				Avg	S.D.	Log Red	Avg Log Red	S.D.
Inoculated Wafers (Inoc Control)	n = 8 beef wafers (2 per bag)		5.9133	5.93553	0.14163		#DIV/0!	#DIV/0!
			6.08225
			5.99659
			5.74998
Inoculated & sprayed with Syntrx	n = 16 beef wafers (2 per bag)		4.81954	5.0793	0.149244	1.12046	0.860701	0.182226
			4.86332			1.07668
			5.18184			0.758156
			5.12385			0.816148
			5.13033			0.809666
			5.14613			0.793872
			5.18752			0.752479
			5.18184			0.758156
14. XG-940
				Avg	S.D.	Log Red	Avg Log Red	S.D.
Inoculated Wafers (Inoc Control)	n = 8 beef wafers (2 per bag)		5.87	5.815	0.0750555		#DIV/0!	#DIV/0!
			5.72
			5.79
			5.88
Inoculated & sprayed with XG-940	n = 16 beef wafers (2 per bag)		4.88649	4.80427	0.0726797	0.933509	1.01573	0.0691688
			4.83251			0.987491
			4.8451			0.974902
			4.72428			1.09572
			4.74819			1.07181
			4.89763			0.922373
			4.70757			1.11243
			4.79239			1.02761
